# Supplementary material for: A pilot study of neoadjuvant combination of anti-PD-1 camrelizumab and VEGFR2 inhibitor apatinib for locally advanced resectable oral squamous cell carcinoma
Source: Nat Commun. 2022 Sep 14;13:5378. doi: 10.1038/s41467-022-33080-8 (PMC9472189; doi:10.1038/s41467-022-33080-8)
Supplement: Supplementary file 4 — Source Data file [file 41467_2022_33080_MOESM4_ESM.xls]

## Sheet: Figure 2a
Figure 2a - Residual viable tumor cells (RVT) ratio
0	0.226593	1.06421	1.94294	7.36341	8.76458	9.37466	9.75916	23.3012	27.1658	27.5054	29.4065	32.9985	34.907	36.7883	39.5137	40.5206	41.523	49.1153	62.1259

## Sheet: Figure 3a
Figure 3a - NGS DATA: Controlled access, see "Data availability" in the manuscript

## Sheet: Figure 3b
Figure 3b - TMB
	MPR	non-MPR
TMB	9.5	8.4			Column B	non-MPR
	8.9	6.7			vs.	vs.
	10.6	5			Column A	MPR
	7.3	4.5
	6.1	6.1			Mann Whitney test
	2.8	8.4			P value	0.0981
	9.5	5.6
		5.6

## Sheet: Figure 3c
Figure 3c - Infiltration density of different lymphocytes subgroups, CD8+/CD163+ ratio, and CD8+/FoxP3 ratio in tumor samples before- and after- neoadjuvant therapy
	MPR - before	MPR - after	non-MPR - before	non-MPR - after
CD8+	5	121	0	13		Column B	MPR - after			Column D	non-MPR - after			Column C	non-MPR - before		Column D	non-MPR - after
	233	580	3	11		vs.	vs.			vs.	vs.			vs.	vs.		vs.	vs.
	43	234	2	103		Column A	MPR - before			Column C	non-MPR - before			Column A	MPR - before		Column B	MPR - after
	214	79	1570	74
	172	354	1	81		Wilcoxon matched-pairs signed rank test				Wilcoxon matched-pairs signed rank test				Mann Whitney test			Mann Whitney test
	34	88	7	121		P value	0.0781			P value	0.791			P value	0.8953		P value	0.6102
	3	35	646	88
	2	19	407	270
			674	468
			63	133
			9	0
			59	241
CD4+	201	1164	206	522		Column B	MPR - after			Column D	non-MPR - after			Column C	non-MPR - before		Column D	non-MPR - after
	71	117	278	3		vs.	vs.			vs.	vs.			vs.	vs.		vs.	vs.
	0	265	31	66		Column A	MPR - before			Column C	non-MPR - before			Column A	MPR - before		Column B	MPR - after
	1424	327	1175	107
	1282	557	34	74		Wilcoxon matched-pairs signed rank test				Wilcoxon matched-pairs signed rank test				Mann Whitney test			Mann Whitney test
	661	82	48	23		P value	0.7422			P value	0.3013			P value	0.4152		P value	0.0237
	140	357	77	39
	87	23	306	263
			199	82
			598	70
			31	8
			36	99

## Sheet: Figure 4 
Figure 4 - CD8+ and CD163+ intensity of HPD patients.
	CD8+	CD163+
Before-	646	88
After- neoadjuvant therapy	88	339

## Sheet: Figure 5b
Figure 5b - Fluorescence intensity of CD31 and α-SMA between before- and after- neoadjuvant therapy tumor tissues in all 20 patients.
CD-31		α-SMA
Before-	After-	Before-	After-
83	55	87	41
364	79	107	30
58	25	33	3
189	55	24	17
	159		72
331	121	63	24
623	218	60	94
706	97	11	47
92	43	81	25
75	125	73	28
35	85	29	11
81	119	73	33
215	61	70	54
658	69	79	32
368	125	72	78
78	22	57	17
200	103	74	41
76	121	73	23
150	253	77	44
178	73	91	35

## Sheet: Figure 5c
Figure 5c - Fluorescence intensity of baseline CD31 and α-SMA between before- and after- neoadjuvant therapy tumor tissues in all 20 patients.
MPR	non-MPR	CD31
83	364		Mann Whitney test
	58		P value	0.3402
331	189		Exact or approximate P value?	Exact
623	92		P value summary	ns
706	35
75	81
200	215
178	658
	368
	78
	76
	150
MPR	non-MPR	α-SMA
87	107		Mann Whitney test
	33		P value	0.8367
63	24		Exact or approximate P value?	Exact
60	81		P value summary	ns
11	29
73	73
74	70
91	79
	72
	57
	73
	77

## Sheet:  Figure S2
Supplementary Figure S1: Fluorescence intensity quantification of TILs in tumor tissues before- and after- neoadjuvant therapy.
	Before-	After- neoadjuvant therapy
CD8+	5	121		Wilcoxon matched-pairs signed rank test
	0	13		P value	0.1863
	3	11		Exact or approximate P value?	Exact
	2	103		P value summary	ns
	233	580
	43	234
	214	79
	172	354
	1570	74
	34	88
	1	81
	7	121
	646	88
	674	468
	63	133
	3	35
	9	0
	59	241
	2	19
	119	407
CD68+ 163+	0	33		Wilcoxon matched-pairs signed rank test
	88	193		P value	0.037
	2	19		Exact or approximate P value?	Exact
	0	33		P value summary	*
	2	37
	18	52
	24	21
	23	79
	116	6
	14	23
	1	9
	7	6
	96	339
	7	76
	0	35
	12	4
	0	0
	1	3
	25	3
	44	23
CD68+ 163-	23	137		Wilcoxon matched-pairs signed rank test
	134	49		P value	0.3732
	23	35		Exact or approximate P value?	Exact
	13	198		P value summary	ns
	140	143
	104	35
	74	33
	100	137
	127	32
	0	44
	6	67
	94	140
	103	181
	134	145
	0	33
	44	11
	5	4
	17	127
	235	7
	41	43
CD56 dim	62	17		Wilcoxon matched-pairs signed rank test
	1550	0		P value	0.4036
	309	1		Exact or approximate P value?	Exact
	256	401		P value summary	ns
	2914	19
	23	44
	45	108
	338	404
	411	1497
	15	77
	9	125
	0	3
	0	112
	171	3
	0	3
	24	90
	42	39
	79	1089
	1	139
	18	3
PD-1+	0	83		Wilcoxon matched-pairs signed rank test
	27	265		P value	0.2455
	20	2		Exact or approximate P value?	Exact
	22	174		P value summary	ns
	75	72
	337	168
	90	92
	2	70
	56	13
	34	55
	1	61
	20	14
	221	51
	10	36
	0	44
	34	128
	0	5
	1	14
	93	9
	19	81
CD20+	18	275		Wilcoxon matched-pairs signed rank test
	390	1641		P value	0.7284
	16	0		Exact or approximate P value?	Exact
	32	85		P value summary	ns
	763	201
	1	92
	389	20
	419	273
	124	142
	613	115
	1	107
	12	33
	22	24
	381	115
	27	37
	14	563
	4	0
	13	9
	7	3
	175	194
CD3+	840	1817		Wilcoxon matched-pairs signed rank test
	4358	1613		P value	0.0296
	983	33		Exact or approximate P value?	Exact
	163	977		P value summary	*
	2913	744
	513	1376
	2960	3025
	3343	1694
	5601	791
	2780	497
	266	742
	571	361
	2355	549
	3733	1310
	1798	516
	366	1375
	323	26
	254	470
	118	44
	3397	1808
CD4+	201	1164		Wilcoxon matched-pairs signed rank test
	206	522		P value	0.2455
	278	3		Exact or approximate P value?	Exact
	31	66		P value summary	ns
	71	117
	0	265
	1424	327
	1282	557
	1175	107
	661	82
	34	74
	48	23
	77	39
	199	82
	598	70
	140	357
	31	8
	36	99
	87	23
	695	306
FoxP3+	358	290		Wilcoxon matched-pairs signed rank test
	288	859		P value	0.0328
	287	9		Exact or approximate P value?	Exact
	259	200		P value summary	*
	627	77
	5	97
	510	47
	515	353
	1697	139
	292	13
	198	309
	256	61
	483	59
	531	144
	286	96
	146	284
	102	2
	127	151
	31	2
	341	414
CD8+ PD-1+	0	3		Wilcoxon matched-pairs signed rank test
	0	0		P value	0.7227
	0	0		Exact or approximate P value?	Exact
	0	4		P value summary	ns
	2	3
	3	14
	1	1
	0	2
	22	0
	1	0
	0	0
	3	0
	27	1
	0	0
	0	1
	0	0
	0	0
	0	0
	0	0
	6	13
CD8/CD163		3.66667		Wilcoxon matched-pairs signed rank test
	0	0.0673575		P value	0.6322
	1.5	0.578947		Exact or approximate P value?	Exact
		3.12121		P value summary	ns
	116.5	15.6757
	2.38889	4.5
	8.91667	3.7619
	7.47826	4.48101
	13.5345	12.3333
	2.42857	3.82609
	1	9
	1	20.1667
	6.72917	0.259587
	96.2857	6.15789
		3.8
	0.25	8.75
	59	80.3333
	0.08	6.33333
	2.70455	17.6957
CD8/FoxP3	0.0139665	0.417241		Wilcoxon matched-pairs signed rank test
	0	0.0151339		P value	0.0017
	0.010453	1.22222		Exact or approximate P value?	Exact
	0.00772201	0.515		P value summary	**
	0.371611	7.53247
	8.6	2.41237
	0.419608	1.68085
	0.333981	1.00283
	0.925162	0.532374
	0.116438	6.76923
	0.00505051	0.262136
	0.0273438	1.98361
	1.33747	1.49153
	1.2693	3.25
	0.22028	1.38542
	0.0205479	0.123239
	0.0882353	0
	0.464567	1.59603
	0.0645161	9.5
	0.348974	0.983092

## Sheet:  Figure S3
Supplementary Figure S2: Change (Δ) over (after-neoadjuvant - before-neoadjuvant) the neoadjuvant therapy of TILs in tumor tissues between MPR and non-MPR groups.
ΔCD8+		116		13		Column B	non-MPR - Δ
		347		8		vs.	vs.
		191		101		Column A	MPR - Δ
		-135		-1496
		182		80		Mann Whitney test
		54		114		P value	0.0717
		32		-558
		17		-137
				-206
				70
				-9
				182
ΔCD68+ 163+		33		105		Column B	non-MPR - Δ
		35		17		vs.	vs.
		34		33		Column A	MPR - Δ
		-3		-110
		56		8		Mann Whitney test
		9		-1		P value	0.4606
		-8		243
		-22		52
				69
				35
				0
				2
ΔCD68+ 163-		114		-85		Column B	non-MPR - Δ
		3		12		vs.	vs.
		-69		185		Column A	MPR - Δ
		-41		-95
		37		61		Mann Whitney test
		44		46		P value	0.3431
		-33		78
		-228		-13
				11
				33
				-1
				110
ΔCD56 dim		-45		-1550		Column B	non-MPR - Δ
		-2895		-308		vs.	vs.
		21		145		Column A	MPR - Δ
		63		1086
		66		116		Mann Whitney test
		62		3		P value	0.6104
		66		112
		138		481
				-168
				3
				-3
				1010
ΔPD-1+		83		238		Column B	non-MPR - Δ
		-3		-18		vs.	vs.
		-169		152		Column A	MPR - Δ
		2		-43
		68		60		Mann Whitney test
		21		-6		P value	0.9544
		94		-170
		-84		-6
				26
				44
				5
				13
ΔCD20+		257		1251		Column B	non-MPR - Δ
		-562		-16		vs.	vs.
		91		53		Column A	MPR - Δ
		-369		18
		-146		106		Mann Whitney test
		-498		21		P value	0.472
		549		2
		-4		-159
				-266
				10
				-4
				-4
ΔCD3+		977		-2745		Column B	non-MPR - Δ
		-2169		-950		vs.	vs.
		863		814		Column A	MPR - Δ
		65		-4810
		-1649		476		Mann Whitney test
		-2283		-210		P value	0.238
		1009		-1806
		-74		-588
				-2423
				-1282
				-297
				216
ΔCD4+		963		316		Column B	non-MPR - Δ
		46		-275		vs.	vs.
		265		35		Column A	MPR - Δ
		-1097		-1068
		-725		40		Mann Whitney test
		-579		-25		P value	0.9101
		217		-38
		-64		-43
				-117
				-528
				-23
				63
ΔFoxP3+		-68		571		Column B	non-MPR - Δ
		-550		-278		vs.	vs.
		92		-59		Column A	MPR - Δ
		-463		-1558
		-162		111		Mann Whitney test
		-279		-195		P value	0.8506
		138		-424
		-29		-321
				-387
				-190
				-100
				24
ΔCD8+ PD-1+		3		0		Column B	non-MPR - Δ
		1		0		vs.	vs.
		11		4		Column A	MPR - Δ
		0		-22
		2		0		Mann Whitney test
		-1		-3		P value	0.0835
		0		-26
		0		-7
				0
				1
				0
				0
ΔCD8+/CD163+		3.66667		0.0673575		Column B	non-MPR - Δ
		-100.824		-0.921053		vs.	vs.
		2.11111		3.12121		Column A	MPR - Δ
		-5.15476		-1.20115
		-2.99725		8		Mann Whitney test
		1.39752		19.1667		P value	0.9699
		8.5		-6.46958
		6.25333		-14.0957
				-90.1278
				3.8
				0
				21.3333
ΔCD8+/FoxP3+		0.403275		0.0151339		Column B	non-MPR - Δ
		7.16086		1.21177		vs.	vs.
		-6.18763		0.507278		Column A	MPR - Δ
		1.26124		-0.392788
		0.668852		0.257085		Mann Whitney test
		6.65279		1.95626		P value	0.4269
		0.102691		0.154051
		9.43548		1.92013
				1.9807
				1.16514
				-0.0882353
				1.13146

## Sheet:  Figure S4
Supplementary Figure S3 - Comparison of TILs over the neoadjuvant therapy and between MPR and non-MPR groups.
	MPR - before	MPR - after	non-MPR - before	non-MPR - after
CD68+ 163+	0	33	88	193		Column B	MPR - after			Column D	non-MPR - after			Column C	non-MPR - before		Column D	non-MPR - after
	2	37	2	19		vs.	vs.			vs.	vs.			vs.	vs.		vs.	vs.
	18	52	0	33		Column A	MPR - before			Column C	non-MPR - before			Column A	MPR - before		Column B	MPR - after
	24	21	116	6
	23	79	1	9		Wilcoxon matched-pairs signed rank test				Wilcoxon matched-pairs signed rank test				Mann Whitney test			Mann Whitney test
	14	23	7	6		P value	0.1484			P value	0.0537			P value	0.4816		P value	>0.9999
	12	4	96	339
	25	3	23	75
			7	76
			0	35
			0	0
			1	3
CD68+ 163-	23	137	134	49		Column B	MPR - after			Column D	non-MPR - after			Column C	non-MPR - before		Column D	non-MPR - after
	140	143	23	35		vs.	vs.			vs.	vs.			vs.	vs.		vs.	vs.
	104	35	13	198		Column A	MPR - before			Column C	non-MPR - before			Column A	MPR - before		Column B	MPR - after
	74	33	127	32
	100	137	6	67		Wilcoxon matched-pairs signed rank test				Wilcoxon matched-pairs signed rank test				Mann Whitney test			Mann Whitney test
	0	44	94	140		P value	0.8438			P value	0.2661			P value	0.3328		P value	0.5575
	44	11	103	181
	235	7	43	30
			134	145
			0	33
			5	4
			17	127
CD56 dim	62	17	1550	0		Column B	MPR - after			Column D	non-MPR - after			Column C	non-MPR - before		Column D	non-MPR - after
	2914	19	309	1		vs.	vs.			vs.	vs.			vs.	vs.		vs.	vs.
	23	44	256	401		Column A	MPR - before			Column C	non-MPR - before			Column A	MPR - before		Column B	MPR - after
	45	108	411	1497
	338	404	9	125		Wilcoxon matched-pairs signed rank test				Wilcoxon matched-pairs signed rank test				Mann Whitney test			Mann Whitney test
	15	77	0	3		P value	0.2969			P value	0.4692			P value	0.7916		P value	0.8505
	24	90	0	112
	1	139	3	484
			171	3
			0	3
			42	39
			79	1089
PD-1+	0	83	27	265		Column B	MPR - after			Column D	non-MPR - after			Column C	non-MPR - before		Column D	non-MPR - after
	75	72	20	2		vs.	vs.			vs.	vs.			vs.	vs.		vs.	vs.
	337	168	22	174		Column A	MPR - before			Column C	non-MPR - before			Column A	MPR - before		Column B	MPR - after
	90	92	56	13
	2	70	1	61		Wilcoxon matched-pairs signed rank test				Wilcoxon matched-pairs signed rank test				Mann Whitney test			Mann Whitney test
	34	55	20	14		P value	0.8438			P value	0.4126			P value	0.1498		P value	0.1299
	34	128	221	51
	93	9	81	75
			10	36
			0	44
			0	5
			1	14
CD20+	18	275	390	1641		Column B	MPR - after			Column D	non-MPR - after			Column C	non-MPR - before		Column D	non-MPR - after
	763	201	16	0		vs.	vs.			vs.	vs.			vs.	vs.		vs.	vs.
	1	92	32	85		Column A	MPR - before			Column C	non-MPR - before			Column A	MPR - before		Column B	MPR - after
	389	20	124	142
	419	273	1	107		Wilcoxon matched-pairs signed rank test				Wilcoxon matched-pairs signed rank test				Mann Whitney test			Mann Whitney test
	613	115	12	33		P value	0.5469			P value	0.5566			P value	0.4386		P value	0.1625
	14	563	22	24
	7	3	194	35
			381	115
			27	37
			4	0
			13	9
CD3+	840	1817	4358	1613		Column B	MPR - after			Column D	non-MPR - after			Column C	non-MPR - before		Column D	non-MPR - after
	2913	744	983	33		vs.	vs.			vs.	vs.			vs.	vs.		vs.	vs.
	513	1376	163	977		Column A	MPR - before			Column C	non-MPR - before			Column A	MPR - before		Column B	MPR - after
	2960	3025	5601	791
	3343	1694	266	742		Wilcoxon matched-pairs signed rank test				Wilcoxon matched-pairs signed rank test				Mann Whitney test			Mann Whitney test
	2780	497	571	361		P value	0.5469			P value	0.0342			P value	0.9699		P value	0.0825
	366	1375	2355	549
	118	44	1808	1220
			3733	1310
			1798	516
			323	26
			254	470
FoxP3+	358	290	288	859		Column B	MPR - after			Column D	non-MPR - after			Column C	non-MPR - before		Column D	non-MPR - after
	627	77	287	9		vs.	vs.			vs.	vs.			vs.	vs.		vs.	vs.
	5	97	259	200		Column A	MPR - before			Column C	non-MPR - before			Column A	MPR - before		Column B	MPR - after
	510	47	1697	139
	515	353	198	309		Wilcoxon matched-pairs signed rank test				Wilcoxon matched-pairs signed rank test				Mann Whitney test			Mann Whitney test
	292	13	256	61		P value	0.1484			P value	0.0771			P value	0.9699		P value	0.8677
	146	284	483	59
	31	2	414	93
			531	144
			286	96
			102	2
			127	151
CD8+ PD-1+	0	3	0	0		Column B	MPR - after			Column D	non-MPR - after			Column C	non-MPR - before		Column D	non-MPR - after
	2	3	0	0		vs.	vs.			vs.	vs.			vs.	vs.		vs.	vs.
	3	14	0	4		Column A	MPR - before			Column C	non-MPR - before			Column A	MPR - before		Column B	MPR - after
	1	1	22	0
	0	2	0	0		Wilcoxon matched-pairs signed rank test				Wilcoxon matched-pairs signed rank test				Mann Whitney test			Mann Whitney test
	1	0	3	0		P value	0.1875			P value	0.2188			P value	0.9749		P value	0.2309
	0	0	27	1
	0	0	13	6
			0	0
			0	1
			0	0
			0	0
CD8+/CD163+		3.66667	0	0.0673575		Column B	MPR - after			Column D	non-MPR - after			Column C	non-MPR - before		Column D	non-MPR - after
	116.5	15.6757	1.5	0.578947		vs.	vs.			vs.	vs.			vs.	vs.		vs.	vs.
	2.38889	4.5		3.12121		Column A	MPR - before			Column C	non-MPR - before			Column A	MPR - before		Column B	MPR - after
	8.91667	3.7619	13.5345	12.3333
	7.47826	4.48101	1	9		Wilcoxon matched-pairs signed rank test				Wilcoxon matched-pairs signed rank test				Mann Whitney test			Mann Whitney test
	2.42857	3.82609	1	20.1667		P value	>0.9999			P value	0.9102			P value	0.8149		P value	0.5999
	0.25	8.75	6.72917	0.259587
	0.08	6.33333	17.6957	3.6
			96.2857	6.15789
				3.8
			59	80.3333
CD8+/FoxP3+	0.0139665	0.417241	0	0.0151339		Column B	MPR - after			Column D	non-MPR - after			Column C	non-MPR - before		Column D	non-MPR - after
	0.371611	7.53247	0.010453	1.22222		vs.	vs.			vs.	vs.			vs.	vs.		vs.	vs.
	8.6	2.41237	0.00772201	0.515		Column A	MPR - before			Column C	non-MPR - before			Column A	MPR - before		Column B	MPR - after
	0.419608	1.68085	0.925162	0.532374
	0.333981	1.00283	0.00505051	0.262136		Wilcoxon matched-pairs signed rank test				Wilcoxon matched-pairs signed rank test				Mann Whitney test			Mann Whitney test
	0.116438	6.76923	0.0273438	1.98361		P value	0.0781			P value	0.0093			P value	0.7921		P value	0.2083
	0.0205479	0.123239	1.33747	1.49153
	0.0645161	9.5	0.983092	2.90323
			1.2693	3.25
			0.22028	1.38542
			0.0882353	0
			0.464567	1.59603
